# Supplementary material for: Prevalence of Childhood Asthma and Allergies and Their Associations with Perinatal Exposure to Home Environmental Factors: A Cross-Sectional Study in Tianjin, China
Source: Int J Environ Res Public Health. 2021 Apr 14;18(8):4131. doi: 10.3390/ijerph18084131 (PMC8070727; doi:10.3390/ijerph18084131)
Supplement: Supplementary file 1 [file ijerph-18-04131-s001.zip]

Archive with 4 entries (3 files):
- Supplementary/
- Supplementary/dataset_1.sav
- Supplementary/Supplementary material table 1.docx
- Supplementary/Supporting Information-Questionnaire-English(1).doc
